# Supplementary material for: Early-Life High-Fat Diet Impairs Autophagy and Reduces GABAA Receptor Expression in Hypothalamic Neurons, Promoting Depressive-like Behaviors in Offspring Mice
Source: Nutrients. 2026 Jul 14;18(14):2312. doi: 10.3390/nu18142312 (PMC13431247; doi:10.3390/nu18142312)
Supplement: Supplementary file 1 [file nutrients-18-02312-s001.zip]

Archive with 1 entries (1 files):
- nutrients-4393636-supplementary.pdf
